# Supplementary material for: Genetic Characterization of Russian Rapeseed Collection and Association Mapping of Novel Loci Affecting Glucosinolate Content
Source: Genes (Basel). 2020 Aug 12;11(8):926. doi: 10.3390/genes11080926 (PMC7465703; doi:10.3390/genes11080926)
Supplement: Supplementary file 1 [file genes-11-00926-s001.zip]

Archive with 6 entries (5 files):
- genes-879589-supplementary materials/
- genes-879589-supplementary materials/FigureS1.jpeg
- genes-879589-supplementary materials/FigureS2.jpeg
- genes-879589-supplementary materials/FigureS3.jpeg
- genes-879589-supplementary materials/FigureS4.jpeg
- genes-879589-supplementary materials/Supplementary_tables_S1-5.xls
