# Supplementary material for: Genetic Characterization of Russian Rapeseed Collection and Association Mapping of Novel Loci Affecting Glucosinolate Content
Source: Genes (Basel). 2020 Aug 12;11(8):926. doi: 10.3390/genes11080926 (PMC7465703; doi:10.3390/genes11080926)
Supplement: Supplementary file 1 [file genes-11-00926-s001.zip › genes-879589-supplementary materials/Supplementary_tables_S1-5.xls]

## Sheet: TableS1
Line.ID	Alternative.ID	Country of origin	Collection of origin	Ecotype	Publication	Glucosinolate concentration (2016)	Glucosinolate concentration (2017)	Glucosinolate concentration (2018)	Glucosinolate concentration (mean)	SD	CV
1076/16	-	Russia	Russia (VNIIMK)	winter	Present study	12.4	15.4	13.7	13.83	1.5	0.10846
1128/16	-	Russia	Russia (VNIIMK)	winter	Present study	24.8	35.8	25.5	28.7	6.16	0.214634
1130/16	-	Russia	Russia (VNIIMK)	winter	Present study	15.8	14.8	13.3	14.63	1.26	0.0861244
1433/16	2605-2396	Russia	Russia (VNIIMK)	winter	Present study	17.4	23.1	23	21.17	3.26	0.153991
1540/16	2598-2400-S5	Russia	Russia (VNIIMK)	winter	Present study	12.5	12.1	12.2	12.27	0.21	0.0171149
1548/16	2598-2400	Russia	Russia (VNIIMK)	winter	Present study	22.1	28.5	25.3	25.3	3.2	0.126482
1575/16	2574-2401-2077	Russia	Russia (VNIIMK)	winter	Present study	28.1	24	24.8	25.63	2.17	0.0846664
1594/16	2605-2396-S6	Russia	Russia (VNIIMK)	winter	Present study	13.7	25.2	14.9	17.93	6.32	0.352482
1688/16	2608-2388-S5	Russia	Russia (VNIIMK)	winter	Present study	14.1	15.9	14	14.67	1.07	0.072938
1689/16	2608-2388	Russia	Russia (VNIIMK)	winter	Present study	20.1	20	22.2	20.77	1.24	0.0597015
3224/16	191	Russia x France	Russia (VNIIMK)	spring	Present study	15.3	15	15.8	15.37	0.4	0.0260247
3236/16	-	Russia	Russia (VNIIMK)	spring	Present study	11.7	13.2	12.5	12.47	0.75	0.0601443
3258/16	445-Dilan	Sweden	Russia (VNIIMK)	spring	Present study	18	22	19.1	19.7	2.07	0.105076
3268/16	517-Blanica	Czech Republic	Russia (VNIIMK)	spring	Present study	14.9	13.8	20.3	16.33	3.48	0.213105
3269/16	518-Gaiden-S2	Germany	Russia (VNIIMK)	spring	Present study	14.2	15.6	18.7	16.17	2.3	0.142239
3285/16	526-Hanter	Germany	Russia (VNIIMK)	spring	Present study	15.2	12.9	16.9	15	2.01	0.134
3295/16	2478-k-275/88	Russia	Russia (VNIIMK)	spring	Present study	14	13.5	16.6	14.7	1.66	0.112925
3298/16	2480-k-306/88	Russia	Russia (VNIIMK)	spring	Present study	14.2	16.5	17.7	16.13	1.78	0.110353
3300/16	2471-Tevel	-	Russia (VNIIMK)	spring	Present study	20	15.7	18.3	18	2.17	0.120556
3307/16	539-Tavrion	Russia	Russia (VNIIMK)	spring	Present study	14.9	11.7	16	14.2	2.23	0.157042
3312/16	541-Tavrion NEM	Russia	Russia (VNIIMK)	spring	Present study	15.6	20	15.8	17.13	2.48	0.144775
3316/16	543-Viking VNIIMK	Russia x Canada	Russia (VNIIMK)	spring	Present study	15	11	13.4	13.13	2.01	0.153085
3318/16	409-38374	Russia x Canada	Russia (VNIIMK)	spring	Present study	16.4	13.2	22.6	17.4	4.78	0.274713
3322/16	k-181/13	-	Russia (VNIIMK)	spring	Present study	13.8	13.6	18.9	15.43	3	0.194426
3335/16	583-2258-2-2	China	Russia (VNIIMK)	spring	Present study	15.1	12.5	18.2	15.27	2.85	0.18664
3350/16	588-2254	China	Russia (VNIIMK)	spring	Present study	20.5	24.8	19.8	21.7	2.71	0.124885
3351/16	589-2254	China	Russia (VNIIMK)	spring	Present study	18	13.8	16.8	16.2	2.16	0.133333
3353/16	590-Amulet	China	Russia (VNIIMK)	spring	Present study	17.1	16.5	15.6	16.4	0.75	0.0457317
3356/16	592-2254-DMS 0,04	China	Russia (VNIIMK)	spring	Present study	16.3	15.8	20.4	17.5	2.52	0.144
3359/16	594-2254-DMS 0,04	China	Russia (VNIIMK)	spring	Present study	16.5	17	15.2	16.23	0.93	0.0573013
3371/16	598-2254	China	Russia (VNIIMK)	spring	Present study	12	11.3	15.4	12.9	2.19	0.169767
3373/16	1686	China	Russia (VNIIMK)	spring	Present study	17	16.8	18.6	17.47	0.99	0.0566686
3425/16	417-38416-3	Russia	Russia (VNIIMK)	spring	Present study	17.5	15.3	20.4	17.73	2.56	0.144388
3438/16	404-38388-Duet	Russia	Russia (VNIIMK)	spring	Present study	12.3	11	15.8	13.03	2.48	0.19033
3452/16	Tavrion NEM 0,01	Russia	Russia (VNIIMK)	spring	Present study	15.3	12.8	18.2	15.43	2.7	0.174984
3479/16	k-215/11	Russia x France	Russia (VNIIMK)	spring	Present study	15.2	11.9	20	15.7	4.07	0.259236
3494/16	Kris-31-2	Russia	Russia (VNIIMK)	spring	Present study	12.4	12.3	17.1	13.93	2.74	0.196698
3520/16	2251-PA092	France	Russia (VNIIMK)	spring	Present study	18.3	21.3	20.7	20.1	1.59	0.0791045
3522/16	737-Belinda	Germany	Russia (VNIIMK)	spring	Present study	16.8	12.5	21	16.77	4.25	0.253429
3527/16	Belinda S2	Germany	Russia (VNIIMK)	spring	Present study	19.5	20.6	23.7	21.27	2.18	0.102492
3530/16	740-Luznica	Czech Republic	Russia (VNIIMK)	spring	Present study	14	15.6	18.1	15.9	2.07	0.130189
3674/16	1312-2254-YN 901016	China	Russia (VNIIMK)	spring	Present study	15	12.7	18.6	15.43	2.97	0.192482
3680/16	1324-2254	China	Russia (VNIIMK)	spring	Present study	12.6	13.1	12.8	12.83	0.25	0.0194856
3681/16	2254-YN 901016	China	Russia (VNIIMK)	spring	Present study	14.9	20.7	14	16.53	3.64	0.220206
3700/16	1367-2254-2-1	China	Russia (VNIIMK)	spring	Present study	18.2	20.5	19.6	19.43	1.16	0.0597015
3946/16	k-264/12	Russia	Russia (VNIIMK)	spring	Present study	13.9	14	15.6	14.5	0.95	0.0655172
3951/16	k-265/12	Russia	Russia (VNIIMK)	spring	Present study	13.5	13.2	14.2	13.63	0.51	0.0374175
3959/16	k-267/12	Russia	Russia (VNIIMK)	spring	Present study	12.8	11.9	12.9	12.53	0.55	0.0438947
3963/16	k-270/12	Russia	Russia (VNIIMK)	spring	Present study	14	14	16.5	14.83	1.44	0.0971005
3980/16	1517-k-368/12	Russia	Russia (VNIIMK)	spring	Present study	20.5	21.1	20.3	20.63	0.42	0.0203587
3992/16	1523-k-368/12	Russia	Russia (VNIIMK)	spring	Present study	15.6	15	14.6	15.07	0.5	0.0331785
3997/16	1524-k-368/12	Russia	Russia (VNIIMK)	spring	Present study	15.4	16	14.9	15.43	0.55	0.0356448
4005/16	489-39336-Kris	Russia	Russia (VNIIMK)	spring	Present study	20.1	20	15.2	18.43	2.8	0.151926
4008/16	k-368/12 L 2491	Russia	Russia (VNIIMK)	spring	Present study	20.5	22	20.6	21.03	0.84	0.0399429
4022/16	k-368/12	Russia	Russia (VNIIMK)	spring	Present study	20.8	20.3	16.9	19.33	2.12	0.109674
4028/16	k-374/12	Russia	Russia (VNIIMK)	spring	Present study	22	22	19.6	21.2	1.39	0.065566
4042/16	1536-k-374/12	Russia	Russia (VNIIMK)	spring	Present study	21.2	21.3	21.6	21.37	0.21	0.00982686
465/16	-	Russia	Russia (VNIIMK)	winter	Present study	13.4	13	13.7	13.37	0.35	0.026178
512/16	38630-S5	Russia x Germany	Russia (VNIIMK)	winter	Present study	13.1	13.8	17.8	14.9	2.54	0.17047
524/16	-	Russia	Russia (VNIIMK)	winter	Present study	11.8	12.1	12	11.97	0.15	0.0125313
529/16	422-787/09S4	Russia	Russia (VNIIMK)	winter	Present study	14.4	13.9	14	14.1	0.26	0.0184397
545/16	447-Raw	Austria	Russia (VNIIMK)	winter	Present study	15.2	16.9	15.3	15.8	0.95	0.0601266
549/16	451-Raw	Austria	Russia (VNIIMK)	winter	Present study	20.7	18.6	17.9	19.07	1.46	0.07656
554/16	459-Raw	Austria	Russia (VNIIMK)	winter	Present study	18.6	20.8	17.5	18.97	1.68	0.0885609
559/16	464-Raw	Austria	Russia (VNIIMK)	winter	Present study	18	17.9	17.6	17.83	0.21	0.0117779
583/16	576-Labrador-S2	Austria	Russia (VNIIMK)	winter	Present study	14.8	12.6	11	12.8	1.91	0.149219
599/16	Mohican 13	Austria	Russia (VNIIMK)	winter	Present study	17.5	18	18.1	17.87	0.32	0.0179071
626/16	1116-40173	Russia x France	Russia (VNIIMK)	winter	Present study	15	14.8	16	15.27	0.64	0.0419122
632/16	1119-40173	Russia	Russia (VNIIMK)	winter	Present study	17.4	18.8	18.6	18.27	0.76	0.0415982
637/16	40173-1120	Russia	Russia (VNIIMK)	winter	Present study	19.2	20.8	20.1	20.03	0.8	0.0399401
641/16	1123-40173	Russia x France	Russia (VNIIMK)	winter	Present study	14.7	14.2	14.6	14.5	0.26	0.017931
660/16	40173-S11	Russia x France	Russia (VNIIMK)	winter	Present study	16.7	17.8	18.8	17.77	1.05	0.0590884
675/16	1142-40173 S9S2	Russia x France	Russia (VNIIMK)	winter	Present study	14.3	14	14	14.1	0.17	0.0120567
686/16	34750-Loris	Russia	Russia (VNIIMK)	winter	Present study	17	14.6	15.8	15.8	1.2	0.0759494
706/16	1397-Elvis	Germany	Russia (VNIIMK)	winter	Present study	13	11	12.2	12.07	1.01	0.0836785
714/16	1400-Akcent	France	Russia (VNIIMK)	winter	Present study	16	11	14.8	13.93	2.61	0.187365
734/16	Manitoba S2	France	Russia (VNIIMK)	winter	Present study	17	19.8	20.5	19.1	1.85	0.0968586
754/16	37727	France	Russia (VNIIMK)	winter	Present study	14.2	12.6	11	12.6	1.6	0.126984
755/16	37727 KRA 99.7	France	Russia (VNIIMK)	winter	Present study	13.1	12.3	11.3	12.23	0.9	0.0735895
761/16	40143- Silvia	France	Russia (VNIIMK)	winter	Present study	12.9	12.2	11.1	12.07	0.91	0.0753935
763/16	40143	France	Russia (VNIIMK)	winter	Present study	13	13.1	12	12.7	0.61	0.0480315
768/16	38630-Wotan	Germany	Russia (VNIIMK)	winter	Present study	16.8	19	17.7	17.83	1.11	0.0622546
770/16	1812-k-344/13	Russia x Germany	Russia (VNIIMK)	winter	Present study	13.4	12	11.6	12.33	0.95	0.0770479
784/16	2023-k-554/07	Russia x France	Russia (VNIIMK)	winter	Present study	15.3	16.3	14.4	15.33	0.95	0.06197
791/16	1822-k-357/03	Russia x Germany	Russia (VNIIMK)	winter	Present study	13.6	13.4	13	13.33	0.31	0.0232558
798/16	40037	Russia x Germany	Russia (VNIIMK)	winter	Present study	13.1	12.5	11.2	12.27	0.97	0.0790546
824/16	40147-S9	Russia x France	Russia (VNIIMK)	winter	Present study	14.9	14.1	14.9	14.63	0.46	0.0314422
838/16	1531-40173	Russia x France	Russia (VNIIMK)	winter	Present study	15	13.9	14.8	14.57	0.59	0.0404942
842/16	40173 S9S2	Russia x France	Russia (VNIIMK)	winter	Present study	14.2	13.6	13.9	13.9	0.3	0.0215827
906/16	40173-ML50xDrakon-S12	Russia x France	Russia (VNIIMK)	winter	Present study	14.5	14	14.7	14.4	0.36	0.025
AGG90043	BIENVENU	France	France	winter	Malmberg et al., 2018
AGG90544	CHINA D	China	China	winter	Malmberg et al., 2018
AGG95197	CGN 17306	Morocco	Morocco	winter	Malmberg et al., 2018
AGG95594	Zhongyou-za No.8	China	China	winter	Malmberg et al., 2018
AGG95598	Ding110	China	China	winter	Malmberg et al., 2018
AGG95600	P617	China	China	winter	Malmberg et al., 2018
AGG95603	03-p74-3	China	China	winter	Malmberg et al., 2018
AGG95606	03-p74-11	China	China	winter	Malmberg et al., 2018
AGG95616	05-P36 R	China	China	winter	Malmberg et al., 2018
AGG95620	ZY004	China	China	winter	Malmberg et al., 2018
AGG95621	ZY005	China	China	winter	Malmberg et al., 2018
AGG95623	ZY007	China	China	winter	Malmberg et al., 2018
AGG95635	GSL2	India	India	winter	Malmberg et al., 2018
AGG95736	Belinda, B1/78	Germany	Germany	winter	Malmberg et al., 2018
AGG95738	Bienvenue, R 33	France	France	winter	Malmberg et al., 2018
AGG95746	Corina	Germany	Germany	winter	Malmberg et al., 2018
AGG95792	Liranova	Germany	Germany	winter	Malmberg et al., 2018
AGG95836	Skriverskij	Former Soviet Union	Former Soviet Union	winter	Malmberg et al., 2018
AGG95865	Aztec	Germany	Germany	winter	Malmberg et al., 2018
AGG95868	Kabulena	Japan	Japan	winter	Malmberg et al., 2018
AGG95914	Ligoris	Germany	Germany	winter	Malmberg et al., 2018
AGG95917	Eurol	Germany	Germany	winter	Malmberg et al., 2018
AGG96013	Novochart	Ukraine	Ukraine	winter	Malmberg et al., 2018
AGG96026	Glacier	Sweden	Sweden	winter	Malmberg et al., 2018
AGG96042	Prominj	Former Soviet Union	Former Soviet Union	winter	Malmberg et al., 2018
AGG96047	Bristol	France	France	winter	Malmberg et al., 2018
AGG96053	Samurai	France	France	winter	Malmberg et al., 2018
AGG96056	Silvia	Germany	Germany	winter	Malmberg et al., 2018
AGG96061	BK-257	Poland	Poland	winter	Malmberg et al., 2018
AGG96067	Falcon	Germany	Germany	winter	Malmberg et al., 2018
AGG96080	Snitynskij	Former Soviet Union	Former Soviet Union	winter	Malmberg et al., 2018
AGG96084	WW 986	Sweden	Sweden	winter	Malmberg et al., 2018
ATR503		Australia	Australia	spring	Malmberg et al., 2018
ATR-Beacon		Australia	Australia	spring	Malmberg et al., 2018
ATR-Marlin		Australia	Australia	spring	Malmberg et al., 2018
AV-Jade		Australia	Australia	spring	Malmberg et al., 2018
Caracas-b		France	France	winter	Malmberg et al., 2018
CC05015		Australia	Australia	spring	Malmberg et al., 2018
CI06006		Australia	Australia	spring	Malmberg et al., 2018
Jet-Neuf-b		France	France	winter	Malmberg et al., 2018
Muster		Australia	Australia	spring	Malmberg et al., 2018
RT001		Australia	Australia	spring	Malmberg et al., 2018
RT006		Australia	Australia	spring	Malmberg et al., 2018
ThumperTT		Australia	Australia	spring	Malmberg et al., 2018
VIC001	06CC-011*706L*808W	Australia	Australia	semi-winter	Malmberg et al., 2018
VIC006	06CC-043*7010L*805W	Australia	Australia	semi-winter	Malmberg et al., 2018
VIC009	06CC-044*703L*808W	Australia	Australia	semi-winter	Malmberg et al., 2018
VIC013	06CC-055*708L*807W	Australia	Australia	semi-winter	Malmberg et al., 2018
VIC014	06CC-055*708L*809W	Australia	Australia	semi-winter	Malmberg et al., 2018
VIC018	06CC-057*702L*801W	Australia	Australia	semi-winter	Malmberg et al., 2018
VIC026	06CC-080*702L*808W	Australia	Australia	semi-winter	Malmberg et al., 2018
VIC031	06GC-038*707L*803W	Australia	Australia	semi-winter	Malmberg et al., 2018
VIC033	06GC-051*701L*807W	Australia	Australia	semi-winter	Malmberg et al., 2018
VIC044	06GC-056*707W*803W	Australia	Australia	semi-winter	Malmberg et al., 2018

## Sheet: TableS2
Line name	PlantID	Barcode
1076/16	r51	GCGTACAAT
1076/16	r69	TTGCTG
1076/16	r8	GGAAGACAT
1128/16	r17	CTAAGCA
1128/16	r47	CTCTA
1128/16	r9	GGCTTA
1130/16	r136	ATGATACG
1130/16	r218	TAGCTAT
1130/16	r258	TATAAGCAG
1433/16	r226	ACTACAAT
1433/16	r257	TCCGT
1433/16	r85	GAATGCAATA
1540/16	r143	CCTGCCA
1540/16	r35	CGCACCAATT
1540/16	r5	TATTCGCAT
1548/16	r154	CGCGCCG
1548/16	r286	CGTAGCAACA
1548/16	r72	ACAGT
1575/16	r109	CCATAGA
1575/16	r110	GGCACGCAT
1575/16	r233	CGCCTCAT
1594/16	r133	GTCCTGCCA
1594/16	r156	GGCCTG
1594/16	r24	CTCGTCG
1688/16	r125	CGTCTG
1688/16	r191	AATGTA
1688/16	r20	ACTGCGAT
1689/16	r113	CAATA
1689/16	r115	CGTGACCT
1689/16	r86	TAGCAG
3224/16	r127	ATCTTA
3224/16	r169	GTAACG
3224/16	r221	TGTACCAG
3236/16	r132	TGTGACAAGA
3236/16	r141	ACGCTAA
3236/16	r37	AACTGG
3258/16	r130	GAGTCACAAT
3258/16	r144	GGTATGAAT
3258/16	r152	CCGTCACAGT
3268/16	r114	TAGTCCAT
3268/16	r177	GGAGAGCAT
3268/16	r279	CCAAGACAGT
3269/16	r220	GCTCGCCAT
3269/16	r246	GCGTGCCAGA
3269/16	r4	TAGCGGAT
3285/16	r102	CAATCAT
3285/16	r29	ACAACT
3285/16	r95	TCAGAGAT
3295/16	r172	GTATTGACT
3295/16	r260	ACATGCCAG
3295/16	r91	TGCCGCAT
3298/16	r161	AATCGGAGG
3298/16	r171	TCGTA
3298/16	r68	GCACGAT
3300/16	r235	TAGAG
3300/16	r255	TCGTGACAGT
3300/16	r277	CTCCAA
3307/16	r148	CCGTGA
3307/16	r237	CCGACG
3307/16	r240	CCATCCAA
3312/16	r150	GTGCG
3312/16	r186	TTCAGCCAGT
3312/16	r61	CTCAT
3316/16	r164	TGCAA
3316/16	r3	GAAGTG
3316/16	r71	TCACTG
3318/16	r173	GCGCGAG
3318/16	r26	CACCA
3318/16	r6	ATAGAT
3322/16	r147	AATGCAG
3322/16	r48	GGTGCACATT
3322/16	r56	CGTCGCCACT
3335/16	r100	GATTCA
3335/16	r111	GTGTT
3335/16	r131	CGGTTGCAT
3350/16	r151	TTACACA
3350/16	r77	TATGT
3350/16	r88	CTTAG
3351/16	r146	TGAGA
3351/16	r15	GGTGT
3351/16	r170	TCCTCACAT
3353/16	r199	TGTCAAT
3353/16	r241	GTTCGGT
3353/16	r38	ATGAGCAA
3356/16	r106	TGTGGA
3356/16	r39	CTTGA
3356/16	r94	GCTCCGA
3359/16	r223	TTGGCGCT
3359/16	r270	TGTGAGG
3359/16	r28	GGAACGA
3371/16	r10	AACGCACATT
3371/16	r263	ACTCCACG
3373/16	r229	TATTGCAG
3373/16	r275	ACAGAAT
3373/16	r50	CAGAGGT
3425/16	r119	TTACT
3425/16	r228	ATGGTGA
3425/16	r262	AAGGCCAACT
3438/16	r124	GACGGCA
3438/16	r162	TGGAGCCT
3438/16	r180	TGTTACG
3452/16	r153	CTGTGT
3452/16	r30	ACTGCT
3452/16	r46	ATATCGCCA
3479/16	r219	CAGCGCAAGA
3479/16	r230	ATCTGACT
3479/16	r259	ATTCA
3494/16	r116	CTTCAGA
3494/16	r16	GGATA
3494/16	r53	GTCGCCT
3520/16	r104	TTGCGCT
3520/16	r165	AACGG
3520/16	r45	TAGCCAA
3522/16	r78	CAGTGCCATT
3522/16	r93	CAACCACACA
3522/16	r97	CATCACAAG
3527/16	r208	CTGAACCA
3527/16	r272	TACCT
3527/16	r278	TTAGGA
3530/16	r62	ACGGTACT
3530/16	r75	CATAT
3530/16	r96	CGTTCA
3674/16	r129	AACTT
3674/16	r211	AAGCAACT
3674/16	r40	GCGTCCT
3680/16	r247	CCGAT
3680/16	r27	AATTAG
3680/16	r92	CGTGTCA
3681/16	r231	GTCACGA
3681/16	r264	GGTTG
3681/16	r283	TTCTG
3700/16	r126	TCTGA
3700/16	r179	CGCTCACACA
3700/16	r32	TGGCACAGA
3946/16	r178	CCATG
3946/16	r200	TCCTGCT
3946/16	r287	AAGCAGA
3951/16	r276	ATACTGAG
3951/16	r57	ATGGCAA
3951/16	r65	TCCGAG
3959/16	r204	GACACACT
3959/16	r36	CTCGCGG
3959/16	r89	TTATTACAT
3963/16	r232	AACGACCACA
3963/16	r239	ACCAAG
3963/16	r274	GGATGA
3980/16	r11	GAGCGACAT
3980/16	r19	GCGCTCA
3980/16	r244	TTGAGACAG
3992/16	r215	TGCGG
3992/16	r43	TCACGGAAG
3992/16	r64	CAAGT
3997/16	r222	TGTACGCA
4005/16	r101	CAAGCCAATT
4005/16	r248	TCCTCCA
4005/16	r251	ACACAACA
4008/16	r252	ATATT
4008/16	r254	CCGCA
4008/16	r280	CATTGA
4022/16	r198	TGGACACT
4022/16	r2	CAGATA
4022/16	r205	CGCGT
4028/16	r271	TGTTGACG
4028/16	r49	CTCTCGCAT
4028/16	r70	CGCAACCAGT
4042/16	r137	CTGTTG
4042/16	r42	CCACTCA
4042/16	r83	ATCTGT
465/16	r112	ATTAACAATT
465/16	r182	AATAAGAGT
465/16	r41	ACCAGGA
512/16	r206	CATACGCG
512/16	r224	GTTCACA
512/16	r34	GCAAGCCAT
524/16	r118	AAGGA
524/16	r128	TGTATACAG
524/16	r160	GGTAAGCA
529/16	r157	TGACGT
529/16	r166	GAGACG
529/16	r167	CTTATCA
545/16	r103	ACATCACCG
545/16	r174	GCTCA
545/16	r183	GAGCAA
549/16	r142	ATAGG
549/16	r79	ACAACCAACT
549/16	r84	AAGACGCT
554/16	r184	CTTCCGCAA
554/16	r190	ATCGTACGT
554/16	r210	TGTACA
559/16	r159	GCGCACT
559/16	r176	CAGTAA
559/16	r201	GAACTT
559/16	r288	CAATTGCT
559/16	r80	TGCAGA
583/16	r214	TGATCGCT
583/16	r25	GCCTACCT
583/16	r284	ACCTAA
599/16	r192	GTACGGACG
599/16	r44	TATCA
599/16	r55	AATGAACGA
626/16	r196	GACAACT
626/16	r268	GAGCGCT
626/16	r67	TGGCCAG
632/16	r139	TCACA
632/16	r243	CATAAG
632/16	r7	CCGAACA
637/16	r207	CTATCACT
637/16	r52	ACGCGCG
637/16	r87	ATCCG
641/16	r187	TGAAGCAACT
641/16	r261	TGCCTA
641/16	r82	GGACAG
660/16	r245	ACCGTCCAT
660/16	r73	GGAGTCAAG
660/16	r81	CATCTGCCG
675/16	r13	GGTATA
675/16	r267	TTCCA
675/16	r66	TAGATGA
686/16	r123	GACGTGA
686/16	r188	ACAACGCAT
686/16	r236	GGCAT
706/16	r135	GCGGA
706/16	r145	TAAGACA
706/16	r98	TCCAG
714/16	r105	CGCAGACACT
714/16	r140	GTCGT
714/16	r285	GCGTAG
734/16	r193	CTCTCCAG
734/16	r194	TAATTG
734/16	r217	GAGGTCCT
754/16	r134	GTTACA
754/16	r14	TCTTGG
754/16	r249	ACACG
755/16	r107	TGGATA
755/16	r122	GGATTG
755/16	r281	TCATT
761/16	r225	CATGG
761/16	r250	CGCAAGA
761/16	r266	CTGCCGT
763/16	r12	CCTTGCCATT
763/16	r234	CTTATG
763/16	r242	GCCGCAAT
768/16	r149	GCCAGACATT
768/16	r31	CGTGGACAGT
768/16	r60	CCTCG
770/16	r163	GATGGCCAT
770/16	r216	ACTAA
770/16	r90	GCCAACAAGA
784/16	r117	ATCTGCAACA
784/16	r155	CTAACA
784/16	r189	GGCGGACGA
791/16	r203	ATTCCAA
791/16	r58	GAAGCA
791/16	r74	TGAAT
798/16	r195	ATCTCGT
798/16	r202	ATGCT
798/16	r282	GAATAGA
824/16	r120	CCTTCG
824/16	r168	CCGTACCACT
824/16	r209	TCTCCGT
838/16	r18	ATTAT
838/16	r197	CTCGCAA
838/16	r54	AATAACCAA
842/16	r158	ACTGAG
842/16	r181	GATTGGAAGA
842/16	r185	TACAAG
906/16	r108	ATAGCGT
906/16	r138	TCAGTAAT
906/16	r22	ATATAA

## Sheet: TableS3
SNP	Chromosome	Position	MarkerR2 (2016)	P-value (2016)	MarkerR2 (2017)	P-value (2017)	MarkerR2 (2018)	P-value (2018)	P-value (Irwin-Hall)
SA1_4407039	1	4407039	0.11347	0.01364	0.1176	0.01279	0.23472	0.00018605	0.000354207
SA6_21541176	6	21541176	0.1273	0.00796	0.11252	0.01762	0.20244	0.00029697	0.000334809
SA7_26967211	7	26967211	0.09292	0.01688	0.18138	0.00035337	0.14105	0.00108	0.00016769
SA7_26967214	7	26967214	0.20484	0.0002031	0.13835	0.00203	0.17205	0.00027665	3.14942e-06
SA7_26967217	7	26967217	0.20484	0.0002031	0.13835	0.00203	0.17205	0.00027665	3.14942e-06
SA7_26967241	7	26967241	0.08556	0.02298	0.1914	0.0002377	0.1435	0.00096431	0.000292385
SC6_35450938	16	35450938	0.10741	0.00354	0.08359	0.00832	0.08979	0.00382	0.000122931

## Sheet: TableS4
SNP	Chromosome	Position	GeneID (NCBI)	Distance	Effect	Product
SA1_4407039	A1	4407039	LOC106355705	1014	downstream_gene_variant	pentatricopeptide repeat-containing protein At5g65560-like
SA1_4407039	A1	4407039	BNAA01G06520D	0	missense_variant	uncharacterized BNAA01G06520D transcript variant X1
SA1_4407039	A1	4407039	BNAA01G06520D	0	missense_variant&splice_region_variant	uncharacterized BNAA01G06520D transcript variant X1
SA6_21541176	A6	21541176	LOC106347894	2021	upstream_gene_variant	abnormal spindle-like microcephaly-associated protein homolog transcript variant X4
SA6_21541176	A6	21541176	LOC106347898	0	synonymous_variant	derlin-2.1
SA6_21541176	A6	21541176	LOC106347896	941	downstream_gene_variant	GPN-loop GTPase 1 transcript variant X1
SA6_21541176	A6	21541176	LOC106347897	4128	downstream_gene_variant	tobamovirus multiplication protein 1-like
SA7_26967214	A7	26967214	LOC106354660	3592	downstream_gene_variant	pyrophosphate-energized membrane proton pump 2 transcript variant X1
SA7_26967214	A7	26967214	LOC106354661	162	upstream_gene_variant	transcription termination factor MTERF2 chloroplastic-like
SA7_26967214	A7	26967214	LOC106354661	0	intergenic_region	transcription termination factor MTERF2 chloroplastic-like
SA7_26967214	A7	26967214	LOC106357364	0	intergenic_region	U-box domain-containing protein 35-like
SA7_26967214	A7	26967214	LOC106357364	259	downstream_gene_variant	U-box domain-containing protein 35-like
SA7_26967214	A7	26967214	LOC106357366	1603	upstream_gene_variant	uncharacterized LOC106357366
SC6_35450938	C6	35450938	LOC106366796	0	intergenic_region	polyadenylate-binding protein-interacting protein 6-like
SC6_35450938	C6	35450938	LOC106362985	0	intergenic_region	uncharacterized LOC106362985

## Sheet: TableS5
SNP	Chromosome	Position	GeneID (NCBI)	Distance	Effect	Product
SA1_4407039	A1	4407039	LOC106394156	86437	downstream_gene_variant	AUGMIN subunit 8-like
SA1_4407039	A1	4407039	LOC106372327	55806	upstream_gene_variant	counting factor 45-1-like
SA1_4407039	A1	4407039	LOC106392504	84371	upstream_gene_variant	cyclic nucleotide-gated ion channel 17
SA1_4407039	A1	4407039	LOC106394358	52105	downstream_gene_variant	E3 ubiquitin-protein ligase SIRP1
SA1_4407039	A1	4407039	LOC111205500	80639	downstream_gene_variant	eukaryotic translation initiation factor
SA1_4407039	A1	4407039	LOC106355748	81525	downstream_gene_variant	eukaryotic translation initiation factor-like
SA1_4407039	A1	4407039	LOC106392894	31843	downstream_gene_variant	gamma-glutamyl peptidase 1-like
SA1_4407039	A1	4407039	LOC106394072	83633	downstream_gene_variant	pentatricopeptide repeat-containing protein At4g30700-like
SA1_4407039	A1	4407039	LOC106372351	26669	upstream_gene_variant	protein HEAT-INDUCED TAS1 TARGET 4
SA1_4407039	A1	4407039	LOC106392415	91517	downstream_gene_variant	protein SMAX1-LIKE 2-like
SA1_4407039	A1	4407039	LOC106372310	80439	downstream_gene_variant	putative EG45-like domain containing protein 1
SA1_4407039	A1	4407039	LOC106355697	11542	downstream_gene_variant	putative F-box/LRR-repeat protein 19
SA1_4407039	A1	4407039	LOC106372341	10931	upstream_gene_variant	putative F-box/LRR-repeat protein 19
SA1_4407039	A1	4407039	LOC106392580	74793	downstream_gene_variant	RING-H2 finger protein ATL13
SA1_4407039	A1	4407039	LOC106372301	82638	upstream_gene_variant	RING-H2 finger protein ATL14
SA1_4407039	A1	4407039	LOC106393293	5137	upstream_gene_variant	signal recognition particle receptor subunit alpha
SA1_4407039	A1	4407039	LOC106392959	27796	upstream_gene_variant	signal recognition particle receptor subunit alpha-like transcript variant X1
SA1_4407039	A1	4407039	LOC106393158	17724	upstream_gene_variant	signal recognition particle receptor subunit alpha-like transcript variant X1
SA1_4407039	A1	4407039	LOC106392719	64661	upstream_gene_variant	tetraspanin-9
SA1_4407039	A1	4407039	LOC106372319	71889	upstream_gene_variant	transcription factor IBH1-like 1 transcript variant X2
SA1_4407039	A1	4407039	LOC106372334	45630	downstream_gene_variant	transmembrane protein 208 homolog
SA1_4407039	A1	4407039	LOC106392805	60325	upstream_gene_variant	UDP-glucuronate 4-epimerase 1
SA1_4407039	A1	4407039	LOC106355678	23438	downstream_gene_variant	uncharacterized LOC106355678
SA1_4407039	A1	4407039	LOC106355687	13271	downstream_gene_variant	uncharacterized LOC106355687
SA1_4407039	A1	4407039	LOC106355732	38791	upstream_gene_variant	uncharacterized LOC106355732
SA1_4407039	A1	4407039	LOC106355742	64189	upstream_gene_variant	uncharacterized LOC106355742
SA1_4407039	A1	4407039	LOC106355754	93711	downstream_gene_variant	uncharacterized LOC106355754
SA1_4407039	A1	4407039	LOC106355761	96951	downstream_gene_variant	uncharacterized LOC106355761
SA1_4407039	A1	4407039	LOC106393082	24895	downstream_gene_variant	uncharacterized LOC106393082
SA1_4407039	A1	4407039	LOC106393492	14823	downstream_gene_variant	uncharacterized LOC106393492
SA1_4407039	A1	4407039	LOC106393729	21477	downstream_gene_variant	uncharacterized LOC106393729
SA1_4407039	A1	4407039	LOC106393898	28801	downstream_gene_variant	uncharacterized LOC106393898
SA1_4407039	A1	4407039	LOC106393980	32071	downstream_gene_variant	uncharacterized LOC106393980
SA1_4407039	A1	4407039	LOC106394233	58763	downstream_gene_variant	uncharacterized LOC106394233 transcript variant X4
SA1_4407039	A1	4407039	LOC106394460	48984	upstream_gene_variant	uncharacterized LOC106394460
SA1_4407039	A1	4407039	LOC106394554	44561	upstream_gene_variant	uncharacterized LOC106394554
SA1_4407039	A1	4407039	LOC106394648	36765	upstream_gene_variant	uncharacterized LOC106394648
SA1_4407039	A1	4407039	LOC106394810	98870	upstream_gene_variant	uncharacterized LOC106394810
SA1_4407039	A1	4407039	LOC111199769	76467	downstream_gene_variant	uncharacterized LOC111199769
SA1_4407039	A1	4407039	LOC111199966	24311	downstream_gene_variant	uncharacterized LOC111199966
SA1_4407039	A1	4407039	LOC111205409	95710	downstream_gene_variant	uncharacterized LOC111205409
SA1_4407039	A1	4407039	LOC111205516	57940	upstream_gene_variant	uncharacterized LOC111205516
SA1_4407039	A1	4407039	LOC106393562	12614	upstream_gene_variant	UPF0057 membrane protein At4g30650
SA1_4407039	A1	4407039	LOC106393646	14765	upstream_gene_variant	UPF0057 membrane protein At4g30650
SA1_4407039	A1	4407039	LOC106393811	15660	upstream_gene_variant	UPF0057 membrane protein At4g30660
SA1_4407039	A1	4407039	LOC106392644	65908	downstream_gene_variant	WAT1-related protein At4g30420
SA6_21541176	A6	21541176	LOC106347892	10615	downstream_gene_variant	15.4 kDa class V heat shock protein-like
SA6_21541176	A6	21541176	LOC106347879	98415	downstream_gene_variant	5'-adenylylsulfate reductase 3 chloroplastic
SA6_21541176	A6	21541176	LOC106347908	81971	downstream_gene_variant	adenylate kinase 4-like
SA6_21541176	A6	21541176	LOC106347880	97176	upstream_gene_variant	autophagy-related protein 8a
SA6_21541176	A6	21541176	LOC106347900	23815	downstream_gene_variant	beta-glucosidase 47
SA6_21541176	A6	21541176	LOC106347882	74828	upstream_gene_variant	calcium-dependent protein kinase 15
SA6_21541176	A6	21541176	LOC106351868	40010	downstream_gene_variant	CRIB domain-containing protein RIC11-like
SA6_21541176	A6	21541176	LOC106351873	95484	downstream_gene_variant	cytochrome P450 94B1-like
SA6_21541176	A6	21541176	LOC106347907	62843	upstream_gene_variant	DNA-directed RNA polymerase II subunit 2
SA6_21541176	A6	21541176	LOC111199014	69538	downstream_gene_variant	F-box/LRR-repeat protein At1g48400-like
SA6_21541176	A6	21541176	LOC106347901	28409	downstream_gene_variant	homeobox-leucine zipper protein MERISTEM L1 transcript variant X5
SA6_21541176	A6	21541176	LOC106347890	18698	upstream_gene_variant	pentatricopeptide repeat-containing protein At4g21880 mitochondrial-like transcript variant X2
SA6_21541176	A6	21541176	LOC106347895	8918	downstream_gene_variant	peptide methionine sulfoxide reductase B5-like transcript variant X2
SA6_21541176	A6	21541176	LOC106347881	82955	downstream_gene_variant	peroxidase 42-like
SA6_21541176	A6	21541176	LOC106347885	42178	downstream_gene_variant	protein DETOXIFICATION 39-like
SA6_21541176	A6	21541176	LOC106347886	35287	downstream_gene_variant	proteinaceous RNase P 3-like transcript variant X2
SA6_21541176	A6	21541176	LOC106347909	84211	upstream_gene_variant	ribonuclease J-like
SA6_21541176	A6	21541176	LOC106347899	21230	upstream_gene_variant	RNA pseudouridine synthase 6 chloroplastic
SA6_21541176	A6	21541176	LOC106351865	11207	downstream_gene_variant	tobamovirus multiplication protein 1-like
SA6_21541176	A6	21541176	LOC106351866	15191	downstream_gene_variant	uncharacterized BNAA01G11610D
SA6_21541176	A6	21541176	LOC106347883	73807	upstream_gene_variant	uncharacterized BNAA01G11770D
SA6_21541176	A6	21541176	LOC106351864	91392	upstream_gene_variant	uncharacterized BNAA01G11820D
SA6_21541176	A6	21541176	LOC106347887	39565	upstream_gene_variant	uncharacterized LOC106347887
SA6_21541176	A6	21541176	LOC106347888	32246	downstream_gene_variant	uncharacterized LOC106347888
SA6_21541176	A6	21541176	LOC106347889	25885	downstream_gene_variant	uncharacterized LOC106347889 transcript variant X1
SA6_21541176	A6	21541176	LOC106347904	60216	downstream_gene_variant	uncharacterized LOC106347904
SA6_21541176	A6	21541176	LOC106347905	56161	downstream_gene_variant	uncharacterized LOC106347905 transcript variant X1
SA6_21541176	A6	21541176	LOC106347906	61328	downstream_gene_variant	uncharacterized LOC106347906
SA6_21541176	A6	21541176	LOC106350397	46460	downstream_gene_variant	uncharacterized LOC106350397
SA6_21541176	A6	21541176	LOC106350400	53131	downstream_gene_variant	uncharacterized LOC106350400
SA6_21541176	A6	21541176	LOC106351871	55049	downstream_gene_variant	uncharacterized LOC106351871
SA6_21541176	A6	21541176	LOC111198910	44770	downstream_gene_variant	uncharacterized LOC111198910
SA6_21541176	A6	21541176	LOC106351872	79424	downstream_gene_variant	uncharacterized protein At1g04910-like
SA6_21541176	A6	21541176	LOC106347910	90026	upstream_gene_variant	UPF0235 protein At5g63440-like
SA6_21541176	A6	21541176	LOC106347891	23299	downstream_gene_variant	zinc finger MYND domain-containing protein 15-like
SA7_26967214	A7	26967214	LOC106354685	91732	downstream_gene_variant	50S ribosomal protein L13 chloroplastic
SA7_26967214	A7	26967214	LOC106354674	53695	upstream_gene_variant	alpha-13/16-mannosyltransferase ALG2
SA7_26967214	A7	26967214	LOC106354658	16314	upstream_gene_variant	amyrin synthase LUP2
SA7_26967214	A7	26967214	LOC106354675	59153	downstream_gene_variant	anaphase-promoting complex subunit 6
SA7_26967214	A7	26967214	LOC106354688	99899	downstream_gene_variant	B-box zinc finger protein 22
SA7_26967214	A7	26967214	LOC106354679	75369	downstream_gene_variant	BES1/BZR1 homolog protein 4-like
SA7_26967214	A7	26967214	LOC111199536	76892	downstream_gene_variant	BES1/BZR1 homolog protein 4-like
SA7_26967214	A7	26967214	LOC106354659	8688	downstream_gene_variant	camelliol C synthase
SA7_26967214	A7	26967214	LOC106356029	44134	upstream_gene_variant	EP1-like glycoprotein 2
SA7_26967214	A7	26967214	LOC106354665	25865	upstream_gene_variant	EP1-like glycoprotein 3
SA7_26967214	A7	26967214	LOC106357370	72057	upstream_gene_variant	F-box/LRR-repeat protein 13
SA7_26967214	A7	26967214	LOC106354677	63113	upstream_gene_variant	F-box/LRR-repeat protein 13-like
SA7_26967214	A7	26967214	LOC106354680	83214	downstream_gene_variant	gamma-glutamyl hydrolase 2
SA7_26967214	A7	26967214	LOC106354656	38076	downstream_gene_variant	histone acetyltransferase HAC1 transcript variant X1
SA7_26967214	A7	26967214	LOC106356027	35235	upstream_gene_variant	importin subunit alpha-3-like
SA7_26967214	A7	26967214	LOC106354687	96754	upstream_gene_variant	mechanosensitive ion channel protein 6-like
SA7_26967214	A7	26967214	LOC106354762	71883	upstream_gene_variant	myb-like protein A transcript variant X3
SA7_26967214	A7	26967214	LOC106354682	81181	downstream_gene_variant	N-acylphosphatidylethanolamine synthase transcript variant X1
SA7_26967214	A7	26967214	LOC106354655	49892	downstream_gene_variant	NADH dehydrogenase [ubiquinone] iron-sulfur protein 8-A mitochondrial
SA7_26967214	A7	26967214	LOC106354683	88683	downstream_gene_variant	neurofilament heavy polypeptide transcript variant X2
SA7_26967214	A7	26967214	LOC106354678	57436	upstream_gene_variant	pathogen-related protein transcript variant X2
SA7_26967214	A7	26967214	LOC106354765	85776	downstream_gene_variant	pentatricopeptide repeat-containing protein At1g79080 chloroplastic
SA7_26967214	A7	26967214	LOC106354761	66698	upstream_gene_variant	photosystem II 10 kDa polypeptide chloroplastic
SA7_26967214	A7	26967214	LOC106354766	97076	upstream_gene_variant	probable BOI-related E3 ubiquitin-protein ligase 2
SA7_26967214	A7	26967214	LOC106354681	86093	downstream_gene_variant	probable gamma-glutamyl hydrolase 3
SA7_26967214	A7	26967214	LOC106354673	48747	upstream_gene_variant	protein LIGHT-DEPENDENT SHORT HYPOCOTYLS 7 transcript variant X1
SA7_26967214	A7	26967214	LOC106357368	55889	upstream_gene_variant	protein MHF2 homolog transcript variant X2
SA7_26967214	A7	26967214	LOC106354764	87937	downstream_gene_variant	protein PAT1 homolog 1
SA7_26967214	A7	26967214	LOC106354657	21116	downstream_gene_variant	protein STRUBBELIG-RECEPTOR FAMILY 5-like
SA7_26967214	A7	26967214	LOC106354686	93222	upstream_gene_variant	protein VTE6 chloroplastic
SA7_26967214	A7	26967214	LOC106354662	9087	downstream_gene_variant	RNA pseudouridine synthase 3 mitochondrial transcript variant X1
SA7_26967214	A7	26967214	LOC106357363	26840	downstream_gene_variant	shikimate O-hydroxycinnamoyltransferase-like
SA7_26967214	A7	26967214	LOC106354668	21828	downstream_gene_variant	ubiquitin-conjugating enzyme E2 36
SA7_26967214	A7	26967214	LOC106354654	52070	downstream_gene_variant	uncharacterized BNAA07G34590D
SA7_26967214	A7	26967214	LOC106354669	30314	upstream_gene_variant	uncharacterized LOC106354669
SA7_26967214	A7	26967214	LOC106354670	16821	downstream_gene_variant	uncharacterized LOC106354670
SA7_26967214	A7	26967214	LOC106354671	32808	downstream_gene_variant	uncharacterized LOC106354671
SA7_26967214	A7	26967214	LOC106354672	31838	downstream_gene_variant	uncharacterized LOC106354672
SA7_26967214	A7	26967214	LOC106354760	60868	downstream_gene_variant	uncharacterized LOC106354760
SA7_26967214	A7	26967214	LOC106354763	80495	downstream_gene_variant	uncharacterized LOC106354763 transcript variant X2
SA7_26967214	A7	26967214	LOC106357369	65417	upstream_gene_variant	uncharacterized LOC106357369
SA7_26967214	A7	26967214	LOC106354664	18685	upstream_gene_variant	uncharacterized membrane protein At1g16860 transcript variant X2
SA7_26967214	A7	26967214	LOC106354663	12123	downstream_gene_variant	V-type proton ATPase catalytic subunit A
SA7_26967214	A7	26967214	LOC106354666	37269	downstream_gene_variant	V-type proton ATPase catalytic subunit A-like transcript variant X2
SC6_35450938	C6	35450938	LOC106366798	91035	upstream_gene_variant	dnaJ homolog subfamily B member 1-like
SC6_35450938	C6	35450938	LOC106366799	97365	upstream_gene_variant	serine/threonine protein phosphatase 2A 57 kDa regulatory subunit B' kappa isoform-like
SC6_35450938	C6	35450938	LOC106362984	78100	upstream_gene_variant	uncharacterized LOC106362984
SC6_35450938	C6	35450938	LOC106362987	99457	downstream_gene_variant	uncharacterized LOC106362987 transcript variant X2
SC6_35450938	C6	35450938	LOC106366797	92449	downstream_gene_variant	uncharacterized LOC106366797 transcript variant X1
